# Supplementary material for: Genome sequence of the Japanese oak silk moth, Antheraea yamamai: the first draft genome in the family Saturniidae
Source: Gigascience. 2017 Nov 27;7(1):gix113. doi: 10.1093/gigascience/gix113 (PMC5774507; doi:10.1093/gigascience/gix113)
Supplement: Additional files [file gix113_supp.zip]

Archive with 2 entries (2 files):
- Supplementary_Information.docx
- Supplementrary_information2.xlsx
