# Supplementary material for: Genome sequence of the Japanese oak silk moth, Antheraea yamamai: the first draft genome in the family Saturniidae
Source: Gigascience. 2017 Nov 27;7(1):gix113. doi: 10.1093/gigascience/gix113 (PMC5774507; doi:10.1093/gigascience/gix113)
Supplement: Additional files [file gix113_supp.zip › Supplementrary_information2.xlsx]

## Sheet: SOPs
	Protocols
	Please note that you can also enter your protocol directly at protocols.io
	https://www.protocols.io
	then simply provide the private "reviewer link" in the protocol description box below.
		Protocol Title	Protocol Description	Before start of protocol	Warnings
	Protocol 1	Breeding and Dissection of Wild-Silkworm (Antheraea yamamai)	This protocol provides an inexpensive, rapid (30 min) and reliable technique for obtaining each tissue of silkworm.	pre-coold physiological saline (PBS) for at least half an hour on the ice prior to beginning the dissection.	Non-use of toxic substances
		(Optional) Section Title	Step Description	Optional annotation/note
	step 1	Breed an Insect	Antheraea yamamai larvae were raised on fresh oak leaves, under growing in the wild conditions, in the meshes net type greenhouse to protect from foodstuffs for birds.
	step 2	Tissue Collection	The A. yamamai mid-gut was dissected in pre-cooled physiological saline under a dissecting microscope.
	step 3	Sample Washing	Rinse each collection tissue samples three times with PBS.
	step 4	Deposit of Tissue Samples	The samples immersed in RNAlater with Dnase free water
	step 5	Sample Conservation	The samples were placed in liquid nitrogen and stored at –80°C until use.
	step 6
	step 7
	step 8
	step 9
	step 10
	step 11
	step 12
	step 13
	step 14
	step 15
	step 16
	step 17
	step 18
	step 19
	step 20
			add more rows for extra steps if required
		Protocol Title	Protocol Description	Before start of protocol	Warnings
	Protocol 2	gDNA prep	This protocol describes the most commonly used method of purifying and concentrating DNA preparations using phenol extraction and ethanol precipitation. Removal of proteins from nucleic acids can be achieved by extraction with phenol:chloroform solutions. Although proteins are efficiently denatured by phenol, RNase activity is not completely inhibited. Therefore, a small amount of isoamyl alcohol…
		(Optional) Section Title	Step Description	Optional annotation/note
	step 1	Prepare samples	Samples were ground under liquid nitrogen using mortal and pestle to make fine powder.	pre-cooled the equipment using liquid nitrogen -for examples, spatulas, 1.7ml microcentrifuge tubes etc. were able to contact with samples.	Never melt samples
	step 2	Lyse samples	Add lysis buffer and 1/10 volume of Proteinase K solution.	Be sure that the samples are completely covered with lysis solution.	Do not mix lysis buffer and Proteinase K more than 10–15 min before addition to the sample. Proteinase K tends to self-digestion in lysis buffer without substrate.
	step 3		Vortex to mix.
	step 4		Incubate at 56 °C until complete lysis is obtained.	Vortex occasionally during incubation.
	step 5		Add 20 μL RNase A(20 mg/mL) solution and incubate for an additional 5 min at room temperature.
	step 6		Add an equal volume of PCI(phenol/chloroform/isoamyl alcohol) to the digested DNA solution.
	step 7	Phase seperation	Incubate at room temperature for 2 minutes.
	step 8		Centrifuge at 12,000 g for 3-5 minutes at room temperature.	The aqueous phase(upper) and organic phase(lower) should be well separated.
	step 9		Transfer the aqueous phase(upper layer) to a new tube.
	step 10	DNA precipitation	Add 1/10 volume of 3M sodium acetate, pH 5.2, to the solution of DNA.
	step 11		Mix by vortexing briefly or by flicking the tube several times with a finger.
	step 12		Add 2 to 2.5 volume(calculated after salt addition) of ice-cold 100% ethanol.
	step 13		Mix by vortexing and place in crushed dry ice for 5 min or longer.
	step 14		Centrifuge at 12,000 g for 3-5 minutes at room temperature.
	step 15		Remove the supernatant.
	step 16	DNA Wash	Add 1 ml of room-temperature 70% ethanol.
	step 17		Invert the tube gently and centrifuge at 12,000 g for 3-5 minutes at room temperature.
	step 18		Remove the supernatant.
	step 19		Air dry the DNA pellet for 5–10 minutes.		Do not allow the pellet to dry out.
	step 20	DNA resuspension	Resuspend DNA pellet in Ultra pure water.
			add more rows for extra steps if required
		Protocol Title	Protocol Description	Before start of protocol	Warnings
	Protocol 3	RNA prep	This protocol is designed to isolate high quality total RNA (as well as DNA and proteins) from cell and tissue samples within one hour.
		(Optional) Section Title	Step Description	Optional annotation/note
	step 1	Homogenizing samples	Samples were ground under liquid nitrogen using mortal and pestle to make fine powder.	pre-cooled the equipment using liquid nitrogen -for examples, spatulas, 1.7ml microcentrifuge tubes etc. were able to contact with samples.	Never melt samples
	step 2		Add 1 mL TRIzol® Reagent per 50–100 mg of tissue sample.
	step 3	Phase separation	Incubate the homogenized sample for 5 minutes at room temperature.	To permit complete dissociation of the nucleoprotein complex
	step 4		Add 0.2 mL of chloroform per 1 mL of TRIzol® Reagent used for homogenization.
	step 5		Shake tube vigorously by hand for 15 seconds.
	step 6		Incubate for 2–3 minutes at room temperature.
	step 7		Centrifuge the sample at 12,000 × g for 15 minutes at 4°C.
	step 8		Remove the aqueous phase of the sample by angling the tube at 45° and pipetting the solution out.	RNA remains exclusively in the aqueous phase.	Avoid drawing any of the interphase or organic layer into the pipette when removing the aqueous phase.
	step 9		Place the aqueous phase into a new tube.
	step 10	RNA precipitation	Add 0.5 mL of 100% isopropanol to the aqueous phase, per 1 mL of TRIzol® Reagent used for homogenization.
	step 11		Incubate at room temperature for 10 minutes.
	step 12		Centrifuge at 12,000 × g for 10 minutes at 4°C.	The RNA is often invisible prior to centrifugation, and forms a gel-like pellet on the side and bottom of the tube.
	step 13	RNA wash	Remove the supernatant from the tube, leaving only the RNA pellet.
	step 14		Wash the pellet, with 1 mL of 75% ethanol per 1 mL of TRIzol® Reagent used in the initial homogenization.	The RNA can be stored in 75% ethanol at least 1 year at –20°C, or at least 1 week at 4°C.
	step 15		Vortex the sample briefly, then centrifuge the tube at 7500 × g for 5 minutes at 4°C.
	step 16		Discard the wash.
	step 17		Air dry the RNA pellet for 5–10 minutes.	Partially dissolved RNA samples have an A260/280 ratio <1.6.	Do not allow the RNA to dry completely, because the pellet can lose solubility.
	step 18	RNA resuspension	Resuspend the RNA pellet in RNase-free water.
	step 19		Incubate in a water bath or heat block set at 55–60°C for 10–15 minutes.
	step 20		Proceed to downstream application, or store at –70°C.
			add more rows for extra steps if required
	Copy entire protocols section if more protocols are required
